# Supplementary material for: Interactions between bacterial vaginosis-associated microbiota and Trichomonas vaginalis modulate parasite-induced pathogenicity and host immune responses
Source: Parasit Vectors. 2025 Aug 14;18:346. doi: 10.1186/s13071-025-06996-5 (PMC12351803; doi:10.1186/s13071-025-06996-5)
Supplement: Supplementary file 1 — Additional file 1. [file 13071_2025_6996_MOESM1_ESM.xlsx]

## Sheet: Table S12
Table S1 Primer pairs used in this study
Gene	Sequence
ap65-1	F	5’- AATggCAAggCCCTCTgCgCTAC-3’
	R	5’- TAAATTAAgAAAgCTAAgTgTTTAAAAATCgCgC-3
ap65	F	5’- gATTCCTCTTCACA ACCCACCAg -3’
	R	5’- AATACggCCAgCATCTgTAACgAC -3’
β -tubulin	F	5’- AAATCgTTCACATCCAAgCTgg -3’
	R	5’- TTgTATggCTCgACgACTgTATCAG -3’
